# Supplementary material for: Efficacy and safety of intravenous thiamylal in sedation for colonoscopy in children
Source: DEN Open. 2024 Sep 29;5(1):e70022. doi: 10.1002/deo2.70022 (PMC11439380; doi:10.1002/deo2.70022)
Supplement: Supplementary file 1 — TABLE S1 Pediatrics sedation state score (PSSS) is shown. [file DEO2-5-e70022-s001.xlsx]

## Sheet: Sheet1
Supplementary Table S1. Pediatrics sedation state score (PSSS)
State	Behavior
5	Patient is moving (purposefully or nonpurposefully) in a manner that impedes the
	proceduralist and requires forceful immobilization. This includes crying or shouting
	during the procedure, but vocalization is not required. Score is based on movement.
4	Moving during the procedure (awake or sedated) that requires gentle immobilization for
	positioning. May verbalize some discomfort or stress, but there is no crying or shouting
	that expresses stress or objection.
3	Expression of pain or anxiety on face (may verbalize discomfort), but not moving or
	impeding completion of the procedure. May require help positioning (as with a lumbar
	puncture) but does not require restraint to stop movement during the procedure.
2	Quiet (asleep or awake), not moving during procedure, and no frown (or brow furrow)
	indicating pain or anxiety. No verbalization of any complaint.
1	Deeply asleep with normal vital signs, but requiring airway intervention and/or assistance
	(eg, central or obstructive apnea, etc).
0	Sedation associated with abnormal physiologic parameters that require acute intervention
	(ie, oxygen saturation <90%, blood pressure is 30% lower than baseline, bradycardia
	receiving therapy).
