# Supplementary material for: Efficacy and safety of intravenous thiamylal in sedation for colonoscopy in children
Source: DEN Open. 2024 Sep 29;5(1):e70022. doi: 10.1002/deo2.70022 (PMC11439380; doi:10.1002/deo2.70022)
Supplement: Supplementary file 2 — TABLE S2 Results of subgroup analysis of sedation effects are shown. [file DEO2-5-e70022-s002.xlsx]

## Sheet: Sheet1
Table S2. Subgroup analysis of sedation effect
(a) Children with BW < 45 kg (n = 32)		Thiamylal group (n = 24)	Midazolam group (n = 8)	P value
Success rate of colonoscopy without mid-awakening, n (%)		22 (91.7)	4 (50.0)	0.023
PSSS, median (interquartile range)		2 (2-3)	3 (2-3)	0.14
Procedure time (min), median (interquartile range)		38 (21-51)	40 (26-49)	0.77
Recovery time (min), median (interquartile range)		38 (21-74)	30 (25-90)	0.66
Oxygen desaturation, n (%)		5 (21)	2 (25)	1
(b) Children with BW > 45 kg (n = 28)		Thiamylal group (n = 8)	Midazolam group (n = 20)
Success rate of colonoscopy without mid-awakening, n (%)		7 (87.5)	14 (70.0)	0.63
PSSS, median (interquartile range)		2 (2-2.25)	3 (2-3)	0.28
Procedure time (min), median (interquartile range)		23 (16-32)	30 (26-38)	0.16
Recovery time (min), median (interquartile range)		80 (11-110)	38 (21-59)	0.51
Oxygen desaturation, n (%)		1 (12.5)	2 (10)	1
(c) Children with ASA 1 (n = 24)		Thiamylal group (n = 8)	Midazolam group (n = 16)
Success rate of colonoscopy without mid-awakening, n (%)		6 (75.0)	10 (62.5)	0.667
PSSS, median (interquartile range)		2.5 (2-3)	2.5 (2-3)	0.92
Procedure time (min), median (interquartile range)		43 (33-54)	31 (24-49)	0.15
Recovery time (min), median (interquartile range)		55 (23-86)	34 (25-55)	0.61
Oxygen desaturation, n (%)		3 (37.5)	3 (18.8)	0.362
(d) Children with ASA 2 (n = 36)		Thiamylal group (n = 24)	Midazolam group (n = 12)
Success rate of colonoscopy without mid-awakening, n (%)		23 (95.8)	4 (50.0)	0.034
PSSS, median (interquartile range)		2 (2-3)	2.5 (2-3)	0.15
Procedure time (min), median (interquartile range)		24 (18-46)	32 (30-41)	0.63
Recovery time (min), median (interquartile range)		40 (20-76)	40 (19-61)	0.92
Oxygen desaturation, n (%)		3 (12.5)	1 (8.3)	1
